# Supplementary material for: Bioactive Component Screening and Mechanistic Study of the Anti-Diabetic Activity of Lophatherum gracile Brongn Extract
Source: Curr Issues Mol Biol. 2025 Sep 19;47(9):779. doi: 10.3390/cimb47090779 (PMC12468491; doi:10.3390/cimb47090779)
Supplement: Supplementary file 1 [file cimb-47-00779-s001.zip]

Archive with 5 entries (5 files):
- Figure S1. The full MSMS spectra of LGB.pdf
- Figure S2. Total ion chromatograms of quality control samples in non-targeted metabolomics analysis..jpg
- Figure S3. Non-targeted metabolomics and associated pathway analysis in negative ion patterns..jpg
- Table S1-Composition of the high-fat diet (HFD) used for establishing the T2DM model.pdf
- Table S2 Predicted chemical composition of bamboo leaf based on UPLC-Q-TOF-MSE.pdf
